# Supplementary material for: Unexpected High Species Diversity of Mesolycus Gorham (Coleoptera, Lycidae) from China, with a Preliminary Investigation on Its Phylogenetic Position Based on Multiple Genes
Source: Insects. 2022 Dec 17;13(12):1171. doi: 10.3390/insects13121171 (PMC9782631; doi:10.3390/insects13121171)
Supplement: Supplementary file 1 [file insects-13-01171-s001.zip]

Archive with 1 entries (1 files):
- insects-2071643-supplementary.pdf
